# Supplementary material for: Growth, yield and quality of two guar (Cyamopsis tetragonoloba L.) ecotypes affected by sowing date and planting density in a semi-arid area
Source: PLoS One. 2021 Sep 21;16(9):e0257692. doi: 10.1371/journal.pone.0257692 (PMC8454936; doi:10.1371/journal.pone.0257692)
Supplement: S1 Data — (XLSX) [file pone.0257692.s001.xlsx]

## Sheet: 2016
rep	sowing date	plant density	ecotype	days to first flowering	Days to fifty percent flowering	Days to maturity	total dray matter (kg/ha)	plant height (cm)	100 seed weight (g)	number of seed per pod	Number of pods in m2	seed yield (kg/ha)	harvest index	gum content (%)	viscosity (mpa.s)
1	1	1	1	35	39	120	7165.33	105.23	3.33	10.54	610.2	2063.56	0.287993	31.0422	379.857
1	1	1	2	33	37	104	4864.6	86.7	2.85	9.98	359.4	1145.82	0.235542	29.92	552.684
1	1	2	1	38	40	117	9069.33	108.3	2.94	11.18	774.2	3166.74	0.34917	34.0904	274.365
1	1	2	2	35	38	102	7663.33	92	3.88	10.05	398.6	1307.18	0.170576	30.0864	463.652
1	1	3	1	37	38	115	9996	123.4	3.82	11.16	1105.8	3301.61	0.330293	34.9534	204.037
1	1	3	2	32	34	101	7570	81.63	3.91	9.46	664.6	1942.01	0.256541	27.9396	551.188
1	2	1	1	34	38	116	6202	97.8	3.88	9.4	731.6	1377.29	0.222072	35.3063	360.405
1	2	1	2	32	36	100	4746	64.3	2.83	9.58	519.333	809.923	0.170654	30.7041	492.831
1	2	2	1	35	38	115	10046	107.4	3.7	10.06	480.2	2357	0.234621	35.4727	131.465
1	2	2	2	33	36	99	5203	76.5	3.35	8.25	658.733	1550	0.297905	32.537	352.923
1	2	3	1	35	37	110	8434	124.2	2.85	10.02	847.2	2163.93	0.256572	34.1985	292.321
1	2	3	2	31	33	97	5426	89.2	3.12	7.99	484.4	607.578	0.111975	32.8213	331.226
1	3	1	1	34	38	114	4140	83.2	2.93	7.75	311.6	840	0.202899	33.0517	150.917
1	3	1	2	28	32	92	4660	58.1	2.75	7.25	502.867	513.461	0.110185	32.4684	358.16
1	3	2	1	33	36	112	4282	93.5	3.67	7.49	498.4	722.664	0.168768	33.6986	385.094
1	3	2	2	26	30	92	4144	64.2	2.76	6.89	327.267	757.7	0.182843	31.4981	432.229
1	3	3	1	32	34	113	3940	87.2	3.65	7.35	431.46	475.846	0.120773	33.6692	230.223
1	3	3	2	27	30	90	3250	71.5	2.85	5.96	494.8	368.368	0.113344	32.1548	382.102
1	4	1	1	31	35	104	2766	55.2	3.2	6.2	370	286.636	0.103628	33.826	281.847
1	4	1	2	24	29	92	2956	52.9	2.79	5.05	263.2	354.38	0.119885	32.7918	333.471
1	4	2	1	26	30	103	3388.6	61.6	3.42	5.09	399.8	317.034	0.0935591	33.7084	214.512
1	4	2	2	23	27	89	2881.33	58.8	3.21	4.49	349	440	0.152707	31.5079	431.481
1	4	3	1	28	31	98	1616	72.3	3.56	5.55	257	253.28	0.156733	33.9632	203.289
1	4	3	2	22	25	87	1210	59.4	2.76	4.55	367.8	353.563	0.292201	32.1842	379.857
2	1	1	1	37	40	119	5478.67	104.6	3.16	9.51	409.4	1484.89	0.271031	35.2965	284.84
2	1	1	2	32	36	104	4062	73.63	3.95	9.35	546.6	648.6	0.159675	32.3998	363.397
2	1	2	1	34	37	118	8753	122.4	3.89	10.35	664.4	2301.35	0.262922	35.581	165.881
2	1	2	2	33	36	100	6194	102.2	2.99	9.63	835	1243.57	0.200771	33.0567	389.583
2	1	3	1	35	37	114	12728	130.6	3.95	10.46	997.2	4062.64	0.31919	33.8652	159.147
2	1	3	2	33	35	96	8330	98.5	2.87	9.61	552.8	2355.32	0.282752	33.4197	438.214
2	2	1	1	35	39	116	7582	97.4	3.63	10.5	610.532	1057.55	0.139482	34.0123	188.326
2	2	1	2	32	36	102	5375	75	2.96	9.27	441.867	1276	0.237395	31.5471	428.488
2	2	2	1	35	37	112	8658	98.4	4	9.65	607.4	1765	0.203858	34.7474	237.705
2	2	2	2	30	33	98	8217	68	2.96	8.7	543.133	1558.75	0.189698	31.8117	408.288
2	2	3	1	32	34	113	8064	117	3.89	9.76	532.2	2024	0.250992	33.9044	328.233
2	2	3	2	29	31	100	5514	92.5	3.84	7.92	504.9	1366.9	0.247896	32.5762	349.93
2	3	1	1	32	36	115	5102	82.3	3.54	5.15	512.2	960	0.188162	34.9142	236.209
2	3	1	2	28	33	91	6636	73.3	2.5	4.95	496.2	968.646	0.145968	31.4197	438.214
2	3	2	1	32	35	114	3530	73.4	3.33	6.69	328	429.141	0.12157	33.7868	250.424
2	3	2	2	28	31	89	4992	78.4	2.82	5.69	436.6	795.354	0.159326	31.7627	412.028
2	3	3	1	33	35	111	4640	94.8	3.61	7.05	394.8	824.6	0.177716	34.8356	233.964
2	3	3	2	29	31	89	3968	68.7	2.88	6.15	287.2	570.255	0.143714	32.0077	393.324
2	4	1	1	27	32	102	3840	51.7	3.29	5.8	394	743.874	0.193717	32.6499	312.522
2	4	1	2	24	29	91	4528	61.4	2.85	5.6	256.8	856.652	0.18919	31.5079	431.481
2	4	2	1	27	31	103	3012.67	67.5	2.74	5.19	330.4	417.426	0.138557	34.1495	289.329
2	4	2	2	24	28	89	3202.67	53.4	2.77	4.52	249.8	499.629	0.156004	32.145	382.85
2	4	3	1	27	30	100	2500	83.7	3.25	5.35	323	265.139	0.106056	32.9341	343.945
2	4	3	2	24	27	88	2286	65.3	2.83	5.1	199.8	515.828	0.225647	31.5765	426.244
3	1	1	1	39	42	117	8450.67	121.34	3.2	10.03	462.6	543.504	0.064315	32.6499	372.375
3	1	1	2	35	39	103	7020.67	87.9	2.59	8.74	527	814.969	0.116081	30.9688	472.63
3	1	2	1	39	41	115	9364	123.4	3.93	10.75	1041.6	3501.63	0.373945	32.0419	358.16
3	1	2	2	32	35	103	8612.67	84.14	2.95	8.9	623.4	1748.86	0.203057	31.1746	456.919
3	1	3	1	36	37	110	11364	135.1	2.97	10.55	1158.4	3928.58	0.345704	30.9442	229.475
3	1	3	2	32	34	98	9182	94.5	3.07	9.36	508.667	2438.72	0.265598	30.9786	471.882
3	2	1	1	36	39	114	8438	111.9	3.7	8.95	482.666	1532.58	0.181629	32.63	229.475
3	2	1	2	29	33	102	6373	81	2.61	8.65	356	1013.35	0.159007	34.1836	227.23
3	2	2	1	33	36	113	8420	118	3.73	9.58	812.2	2185.21	0.259526	33.1203	172.614
3	2	2	2	30	33	101	7022	82.9	2.78	9.17	696.333	1590.54	0.226509	32.292	371.627
3	2	3	1	34	36	111	7831	107.1	3.96	9.56	492.4	1500.92	0.191664	33.7868	229.475
3	2	3	2	30	32	95	4926	78.1	2.41	8.56	438.8	1065.98	0.216398	33.1251	308.033
3	3	1	1	33	37	114	4710	70.5	3.82	8.45	264.2	547.195	0.116177	31.8851	280.351
3	3	1	2	27	32	91	5928	65.4	2.73	7.15	465.552	987.062	0.166508	32.8409	329.73
3	3	2	1	28	32	104	5958	81.2	3.52	8.02	438.4	1040.9	0.174706	33.5712	244.438
3	3	2	2	29	32	91	4768	71.6	2.93	6.59	353.667	631.8	0.132508	31.9489	397.813
3	3	3	1	31	33	109	3540	102.5	3.14	6.71	324.2	618.469	0.174709	33.532	373.124
3	3	3	2	27	30	87	3058	74.5	2.76	6.12	447.6	984	0.321779	30.9982	470.386
3	4	1	1	28	32	114	3190	62.05	3.16	6	262	392.852	0.123151	31.9344	282.595
3	4	1	2	24	29	89	4730	47.71	2.51	5.51	532.8	352.874	0.0746034	32.145	382.85
3	4	2	1	27	31	100	2927.33	73.2	3	5.76	267.2	573.932	0.19606	34.5905	239.201
3	4	2	2	23	27	85	2800	61.6	2.83	5.35	313.4	403	0.143929	31.4981	432.229
3	4	3	1	26	29	104	3236	76.8	2.89	5.15	225	286	0.0883807	34.0711	325.241
3	4	3	2	21	24	79	3378	66.7	2.45	4.65	275.4	385.131	0.114012	31.7137	415.769

## Sheet: 2017
rep	sowing date	plant density	ecotype	days to first flowering	Days to fifty percent flowering	Days to maturity	plant height	total dray matter (kg/ha)	100 seed weight	number of seed per pod	Number of pods in m2	seed yield (kg/ha)	harvest index	gum content (%)	viscosity
1	1	1	1	42	41	114	109.61	6682.6	3.55857	7.03164	613.145	1403.2	0.209978	32.9478	279.915
1	1	1	2	32	35	107	90.2	5820.97	3.50064	6.9492	552.82	1061.8	0.182409	32.984	400.037
1	1	2	1	40	42	126	120.07	8318.81	3.23328	11.4211	670.837	1825.9	0.219491	33.1519	124.903
1	1	2	2	38	35	115	93.9	7818.56	3.31572	11.5654	688.719	1927.1	0.246478	32.6425	340.723
1	1	3	1	30	43	125	114.2	7399.41	3.5608	10.1228	725.91	2273.4	0.307241	33.85	182.721
1	1	3	2	31	33	100	108.2	7654.81	3.58308	6.9286	694.386	2095	0.273684	33.3341	399.04
1	2	1	1	33	38	114	108.8	9634.86	3.69997	8.16508	818.946	2664.1	0.276506	30.6755	164.778
1	2	1	2	38	42	107	99.15	5677.03	3.37022	9.91676	541.846	1095.9	0.193041	29.3827	360.162
1	2	2	1	34	38	117	120.63	11907	3.3123	7.75292	811.559	2718.5	0.22831	34.1162	105.465
1	2	2	2	32	37	112	113.45	8508.99	3.43038	9.73128	664.156	1884.3	0.221448	29.0027	266.956
1	2	3	1	36	39	120	127.27	9422.15	3.65541	8.24751	974.738	3806.1	0.403952	36.3339	170.26
1	2	3	2	33	36	103	96.65	7316.8	3.02934	8.90696	736.829	2459.7	0.336172	34.4251	252.501
1	3	1	1	32	36	125	71.41	5839.42	3.27405	8.32994	532.117	1227.6	0.210226	32.5023	228.577
1	3	1	2	31	36	98	71.33	4209.8	2.92203	7.50562	418.022	581.9	0.138225	33.9856	270.445
1	3	2	1	32	36	119	86.93	4481.11	3.3253	8.70088	457.124	899.4	0.200709	31.9369	195.68
1	3	2	2	29	32	88	81.21	4503.57	2.93762	8.20629	458.697	908.3	0.201685	32.6092	319.789
1	3	3	1	34	37	113	93.97	5125.49	3.42556	7.67048	442.654	1115.1	0.21756	31.7815	197.176
1	3	3	2	26	29	95	79.1	5702.18	3.61939	7.27893	447.955	1343.6	0.235629	33.329	286.395
1	4	1	1	32	37	123	76.2	4361.62	3.28554	8.26812	471.238	721.3	0.165374	34.5869	189.201
1	4	1	2	25	31	93	74.5	4437.33	2.73968	6.14549	511.614	751.3	0.169313	31.4568	253.997
1	4	2	1	32	36	103	87.9	3566.37	3.00704	7.09346	407.083	616.2	0.172781	32.9967	195.182
1	4	2	2	26	29	89	70.1	3176.44	3.30113	5.23874	379.782	461.7	0.145351	33.823	319.291
1	4	3	1	26	27	109	93.24	3193.15	3.54844	6.90799	344.951	428.7	0.134256	33.3645	182.223
1	4	3	2	26	26	85	71.6	3419.54	2.86444	9.89615	360.801	518.4	0.151599	32.1281	284.899
2	1	1	1	37	47	122	101.1	7657.04	3.64546	8.37116	681.369	1789.3	0.233681	35.6598	165.276
2	1	1	2	34	42	101	84.3	5686.45	3.16421	8.12386	543.402	1008.5	0.177351	30.9734	273.934
2	1	2	1	37	40	112	115.36	7287.55	3.74572	10.2259	746.588	2254.6	0.309377	35.6097	201.662
2	1	2	2	35	40	104	98.6	6652.31	3.90836	7.13468	667.55	1807.3	0.27168	31.0147	291.379
2	1	3	1	33	42	115	121.3	8481.36	3.64992	7.959	657.209	1884.6	0.222205	35.4815	187.207
2	1	3	2	34	39	105	87.43	7352.46	3.0038	8.90696	612.733	1632.9	0.222089	31.3408	323.777
2	2	1	1	36	41	117	120.6	7365.96	3.22318	9.46338	660.093	1765.1	0.239629	31.967	179.731
2	2	1	2	32	37	105	86.24	6053.08	3.00038	6.59887	568.174	1244.9	0.205664	30.9158	317.297
2	2	2	1	38	39	119	121.6	9582.87	3.78018	9.60764	850.433	2938.5	0.306641	32.0354	142.348
2	2	2	2	36	39	96	89.67	7700.87	3.0739	8.37116	600.332	1523.1	0.197783	31.9227	303.84
2	2	3	1	34	35	108	117.43	9977.39	3.71779	9.03061	812.015	2885.2	0.289174	34.8864	185.213
2	2	3	2	29	32	91	116.34	6405.2	3.55292	6.57826	680.25	2139.5	0.334025	30.6765	264.962
2	3	1	1	35	36	116	83.18	5102.47	2.67472	8.92757	480.521	935.6	0.183362	33.9747	184.715
2	3	1	2	34	34	97	62.5	5747.3	3.62385	6.86677	525.667	1191.1	0.207245	29.4774	323.777
2	3	2	1	34	37	115	102.38	5601.93	2.96659	9.27791	535.596	1343.5	0.239828	33.6354	191.194
2	3	2	2	33	35	96	70.63	5633.73	3.46343	6.72252	537.823	1356.1	0.240711	29.5972	306.332
2	3	3	1	30	35	118	100.32	3781.57	3.16934	9.31912	433.96	582.6	0.154063	34.1988	137.862
2	3	3	2	33	31	101	85.5	4853.68	2.79503	6.82556	519.73	1007.4	0.207554	32.2846	293.871
2	4	1	1	27	31	106	62.1	4237.45	3.33232	7.54684	377.145	672.1	0.15861	34.0161	249.012
2	4	1	2	28	28	95	47.2	5462.5	2.81766	5.44482	452.208	1157.5	0.211899	30.2092	319.291
2	4	2	1	27	30	107	85.3	3905.82	3.01818	5.03266	430.849	750.7	0.192201	32.6046	172.753
2	4	2	2	24	31	93	58.7	3633.25	3.38134	9.97858	411.765	642.7	0.176894	32.4215	286.893
2	4	3	1	24	33	106	73.12	3673.68	2.97807	6.6813	378.595	619.1	0.168523	30.3849	234.558
2	4	3	2	23	25	91	76.1	3729.46	3.00035	5.79516	382.5	641.2	0.171928	34.0153	315.802
3	1	1	1	35	43	130	82.8	7840.01	3.37364	11.112	694.18	1861.8	0.237474	33.0925	249.012
3	1	1	2	39	39	115	97.7	6784.31	2.67628	6.18671	620.266	1443.5	0.21277	30.0323	346.705
3	1	2	1	39	45	130	94.62	8756.66	3.10628	9.46338	826.562	2707.2	0.309159	32.3842	229.075
3	1	2	2	32	37	100	87.31	5793.21	2.95924	10.0816	632.033	1606.3	0.277273	30.8915	336.238
3	1	3	1	36	40	120	103.1	9623.63	2.97706	13.0286	760.066	2466.7	0.256317	33.0925	284.899
3	1	3	2	37	36	101	95.8	6845.18	3.38494	9.03061	552.585	1292.5	0.188819	32.2527	346.206
3	2	1	1	38	36	122	88.4	8493.09	3.55738	10.7411	739.007	2211.7	0.260412	35.8309	199.169
3	2	1	2	35	40	95	92.3	5447.11	3.00929	7.89717	525.748	1004.8	0.184465	28.4782	183.22
3	2	2	1	36	38	112	103.4	10749.6	3.17862	10.432	766.819	2465.3	0.229338	38.2647	225.088
3	2	2	2	34	34	99	100.36	8152.88	3.0739	8.2269	632.102	1702.9	0.208871	32.3564	279.417
3	2	3	1	34	37	114	124.17	8783.12	3.2811	10.2053	893.703	3347.5	0.381129	33.1879	191.194
3	2	3	2	36	35	99	109	6858.98	3.13005	10.2465	711.897	2318.6	0.338039	34.0529	237.05
3	3	1	1	33	41	121	90.33	5480.03	3.06016	7.36136	506.955	1085.2	0.198028	35.4705	237.05
3	3	1	2	28	38	94	58.7	4925.04	2.97327	6.02184	468.099	865.3	0.175694	30.9266	251.505
3	3	2	1	30	36	99	95.2	3584.4	3.51022	7.56744	394.342	544.1	0.151797	35.2283	202.16
3	3	2	2	27	33	102	76.87	4980.06	2.86856	7.4438	492.058	1097.1	0.220299	34.8939	296.862
3	3	3	1	32	28	112	90.37	4348.41	3.81546	7.23772	411.484	807.2	0.185631	34.9672	204.154
3	3	3	2	29	35	93	71.4	3683.64	3.18939	5.87759	375.013	543.8	0.147626	31.7376	345.209
3	4	1	1	30	33	110	83.9	3916.42	3.14963	8.80392	416.832	544.9	0.139132	35.8555	285.398
3	4	1	2	25	28	94	43.4	3395.51	2.6461	5.9188	370.289	338.5	0.0996906	31.1893	286.893
3	4	2	1	28	34	106	63.2	3343.26	2.54807	7.81474	391.462	527.8	0.15787	32.056	150.323
3	4	2	2	28	26	90	52.4	4073.9	3.08724	5.71272	442.617	817.3	0.200618	29.5839	319.789
3	4	3	1	28	28	102	81.76	3387.99	3.23875	6.08367	358.593	505.9	0.149322	33.9647	176.74
3	4	3	2	29	29	80	58.4	3132.08	2.19604	4.97084	340.675	404.5	0.129148	30.6142	308.824
