# Supplementary material for: Growth, yield and quality of two guar (Cyamopsis tetragonoloba L.) ecotypes affected by sowing date and planting density in a semi-arid area
Source: PLoS One. 2021 Sep 21;16(9):e0257692. doi: 10.1371/journal.pone.0257692 (PMC8454936; doi:10.1371/journal.pone.0257692)
Supplement: S2 Data — (XLSX) [file pone.0257692.s002.xlsx]

## Sheet: Sheet1
rhmin	rhmax	prec	tmin	tmax	stcode	Years	Months	Days
19	45	0	10.4	21	99320	2016	3	25
15	44	0	13.6	17.1	99320	2016	3	26
35	100	7.6	9.7	13.3	99320	2016	3	27
43	100	3	9.8	19.7	99320	2016	3	28
27	87	0.6	10.3	19.3	99320	2016	3	29
12	40	0	8.9	13.6	99320	2016	3	30
19	47	0	5.5	16.7	99320	2016	3	31
17	100	6.2	3.1	6.5	99320	2016	4	1
57	99	0.8	1.1	12.6	99320	2016	4	2
31	60	0	3.9	17.2	99320	2016	4	3
13	46	0	10	18	99320	2016	4	4
24	67	0	7.4	20	99320	2016	4	5
16	44	0	10.3	21.5	99320	2016	4	6
15	39	0	11.7	23.5	99320	2016	4	7
11	48	0	11.1	22.6	99320	2016	4	8
20	63	0	12.6	19.7	99320	2016	4	9
26	49	0	12.7	22.2	99320	2016	4	10
24	89	0	10.8	23.5	99320	2016	4	11
29	81	0.6	13.7	19.3	99320	2016	4	12
43	100	9.6	10.4	17.7	99320	2016	4	13
56	100	9.2	10.2	21.3	99320	2016	4	14
23	100	3.8	10.6	19.8	99320	2016	4	15
34	98	4	7.8	20.2	99320	2016	4	16
21	79	0.4	8.1	18.1	99320	2016	4	17
25	94	0	6.1	16.1	99320	2016	4	18
38	95	2.4	7.4	18.2	99320	2016	4	19
26	62	0	7.7	20.5	99320	2016	4	20
16	39	0	11.8	24.5	99320	2016	4	21
16	53	0	14.7	27.3	99320	2016	4	22
8	67	0	8.9	25.3	99320	2016	4	23
12	31	0	16.6	26.5	99320	2016	4	24
15	31	0	17.5	27.8	99320	2016	4	25
13	47	0	17.6	30.7	99320	2016	4	26
14	36	0	19.4	31	99320	2016	4	27
9	28	0	20	31.5	99320	2016	4	28
18	42	0	19.5	30	99320	2016	4	29
15	31	0	17.5	27.8	99320	2016	4	30
16	47	0	15	27.3	99320	2016	5	1
16	53	0	14.7	27.3	99320	2016	5	2
15	67	0	12.8	27.6	99320	2016	5	3
15	46	0	17.5	29.7	99320	2016	5	4
18	42	0	19.5	30	99320	2016	5	5
15	48	0	16	28	99320	2016	5	6
18	80	3.2	13.6	27.2	99320	2016	5	7
17	82	1.6	14.8	27.2	99320	2016	5	8
26	73	0.4	13.9	27.6	99320	2016	5	9
13	72	0	11.3	27.5	99320	2016	5	10
14	89	2.6	12.4	25.6	99320	2016	5	11
17	78	0.6	13.4	23.2	99320	2016	5	12
30	77	1.2	13.3	26.7	99320	2016	5	13
18	46	0	17.4	29.6	99320	2016	5	14
17	46	0	17.8	32	99320	2016	5	15
8	35	0	21.3	33.7	99320	2016	5	16
14	39	0	21.2	32.2	99320	2016	5	17
13	41	0	20.1	34	99320	2016	5	18
14	34	0.2	23.8	33	99320	2016	5	19
15	61	1.2	19.7	32.9	99320	2016	5	20
17	56	0	17.5	30	99320	2016	5	21
20	56	0	16.6	29.2	99320	2016	5	22
17	46	0	17.8	32	99320	2016	5	23
16	33		21.1	32	99320	2016	5	24
11	37	0	21.7	28.3	99320	2016	5	25
9	42	0	16.5	30.1	99320	2016	5	26
10	31	0	20.8	32.2	99320	2016	5	27
11	22	0	21.7	34.5	99320	2016	5	28
8	16	0	24.5	35.4	99320	2016	5	29
6	13	0	24.8	32	99320	2016	5	30
7	31	0	18.6	29.7	99320	2016	5	31
15	30	0	22.2	33.5	99320	2016	6	1
14	53	0	20.9	33.2	99320	2016	6	2
7	26	0	23	35.4	99320	2016	6	3
10	30	0	23	33.2	99320	2016	6	4
14	27	0	21.2	33.4	99320	2016	6	5
12	32	0	21.6	33.2	99320	2016	6	6
7	23	0	24.4	36.5	99320	2016	6	7
5	15	0	24.8	32.7	99320	2016	6	8
7	51	0	18.4	34	99320	2016	6	9
9	25	0	24.7	35	99320	2016	6	10
10	19	0	26.2	36.7	99320	2016	6	11
5	38	0	20.2	33	99320	2016	6	12
6	59	0	16.4	28.3	99320	2016	6	13
22	52	0	14.6	30.3	99320	2016	6	14
14	31	0	19.6	32.2	99320	2016	6	15
13	25	0	23.4	34.7	99320	2016	6	16
9	33	0	22.4	34.9	99320	2016	6	17
8	53	0	17.1	35	99320	2016	6	18
12	32	0	18.8	35	99320	2016	6	19
12	51	0	18.8	35.4	99320	2016	6	20
12	51	0	18.8	33.9	99320	2016	6	21
11	45	0	21.5	33.4	99320	2016	6	22
18	42	0	21.1	32.7	99320	2016	6	23
15	36	0	22.2	32.7	99320	2016	6	24
10	25	0	23.8	34.2	99320	2016	6	25
12	38	0	23.7	33.7	99320	2016	6	26
13	56	0	20.1	33.5	99320	2016	6	27
19	34	0	24.4	34.7	99320	2016	6	28
15	25	0	26.7	38.7	99320	2016	6	29
10	25	0	28.5	39.2	99320	2016	6	30
9	21	0	28.5	40.2	99320	2016	7	1
8	51	0	24.2	40.2	99320	2016	7	2
8	45	0	21	36.7	99320	2016	7	3
16	57	0	19.7	33.7	99320	2016	7	4
23	54	0	19.8	34.2	99320	2016	7	5
24	47	0	22.1	36	99320	2016	7	6
18	70	1.6	20.5	34.5	99320	2016	7	7
21	53	0	22.4	36.2	99320	2016	7	8
15	56	0	22.9	36.5	99320	2016	7	9
17	62	0	21.4	35.7	99320	2016	7	10
14	30	0	26.1	38	99320	2016	7	11
12	61	0	20.1	36.9	99320	2016	7	12
18	59	0	18.5	33	99320	2016	7	13
24	50	0	19.1	34.4	99320	2016	7	14
16	32	0	26.3	36	99320	2016	7	15
11	25	0	26.9	38.4	99320	2016	7	16
9	38	0	24.7	37	99320	2016	7	17
16	33	0	24.2	35.9	99320	2016	7	18
13	22	0	27	37	99320	2016	7	19
12	26	0	27.8	39.7	99320	2016	7	20
8	40	0	24.7	40.7	99320	2016	7	21
9	38	0	25.3	40.2	99320	2016	7	22
9	27	0	28.9	39.5	99320	2016	7	23
9	59	0	22.4	38.5	99320	2016	7	24
8	27	0	27.8	39.5	99320	2016	7	25
8	57	0	21.5	37.7	99320	2016	7	26
10	59	0	20.6	35.9	99320	2016	7	27
6	17	0	24.2	35.5	99320	2016	7	28
22	58	0	21.9	35	99320	2016	7	29
17	63	0	20.5	33.5	99320	2016	7	30
24	37	0	24.3	36.2	99320	2016	7	31
19	59	0	22.6	36.5	99320	2016	8	1
14	43	0	24.8	35.5	99320	2016	8	2
14	44	0	24.6	34.5	99320	2016	8	3
16	38	0	23.2	35.2	99320	2016	8	4
14	29	0	24.8	35.5	99320	2016	8	5
14	24	0	24.9	35	99320	2016	8	6
11	22	0	24.9	35.7	99320	2016	8	7
12	19	0	26	36	99320	2016	8	8
10	18	0	25	37	99320	2016	8	9
9	22	0	24.1	35.5	99320	2016	8	10
13	25	0	22.8	36.5	99320	2016	8	11
9	18	0	27	37.5	99320	2016	8	12
10	18	0	26.3	38	99320	2016	8	13
8	33	0	26.1	35.2	99320	2016	8	14
14	32	0	25.9	34.4	99320	2016	8	15
16	62	0	21.7	32	99320	2016	8	16
17	44	0	22	32	99320	2016	8	17
20	30	0	23	33.2	99320	2016	8	18
14	27	0	21.2	33.4	99320	2016	8	19
12	32	0	21.6	33.2	99320	2016	8	20
14	37	0	20.7	32	99320	2016	8	21
17	45	0	21.7	31.8	99320	2016	8	22
15	30	0	22.1	32.4	99320	2016	8	23
15	30	0	22.2	33.5	99320	2016	8	24
14	53	0	20.9	33.2	99320	2016	8	25
7	26	0	23	35.4	99320	2016	8	26
10	19	0	25.4	36.4	99320	2016	8	27
6	17	0	24.2	35.5	99320	2016	8	28
11	18	0	26.6	36.2	99320	2016	8	29
12	22	0	27.3	37	99320	2016	8	30
11	30	0	25.2	34.7	99320	2016	8	31
17	28	0	27	36.2	99320	2016	9	1
12	51	0	24.2	35	99320	2016	9	2
10	55	0	21.9	34.2	99320	2016	9	3
16	33	0	24.2	35.9	99320	2016	9	4
13	22	0	27	37	99320	2016	9	5
4	39	0	21.9	35	99320	2016	9	6
6	66	0	18.1	32.2	99320	2016	9	7
22	67	0	16	30	99320	2016	9	8
26	55	0	16.9	31	99320	2016	9	9
24	36	0	23.9	33.9	99320	2016	9	10
14	64	0	18.6	32	99320	2016	9	11
22	47	0	21.4	32.5	99320	2016	9	12
19	67	0	17.7	30	99320	2016	9	13
26	41	0	20.6	33	99320	2016	9	14
12	26	0	22.1	33.9	99320	2016	9	15
9	26	0	19.1	33.7	99320	2016	9	16
12	22	0	24.1	33.2	99320	2016	9	17
12	60	0	18.2	29.6	99320	2016	9	18
8	53	0	17	30.8	99320	2016	9	19
11	27	0	19.7	32	99320	2016	9	20
10	21	0	22	32.7	99320	2016	9	21
11	20	0	21	33.2	99320	2016	9	22
6	19	0	20.2	34	99320	2016	9	23
7	18	0	21.3	32.5	99320	2016	9	24
9	64	0	14	29.7	99320	2016	9	25
10	38	0	17.1	30	99320	2016	9	26
4	31	0	19.2	30.6	99320	2016	9	27
13	23	0	20.6	30.7	99320	2016	9	28
10	45	0	16.7	26.5	99320	2016	9	29
15	62	0	12.1	23.7	99320	2016	9	30
28	69	0	11.2	22.8	99320	2016	10	1
28	72	0	10.5	18.8	99320	2016	10	2
30	52	0	12.1	23.3	99320	2016	10	3
24	37	0	15.5	25.8	99320	2016	10	4
19	28	0	17.7	27.3	99320	2016	10	5
15	24	0	18.6	28.2	99320	2016	10	6
14	23	0	18.2	28.3	99320	2016	10	7
13	22	0	18.9	29.2	99320	2016	10	8
12	20	0	19.9	29.2	99320	2016	10	9
9	16	0	19.2	28	99320	2016	10	10
11	27	0	17.8	27.6	99320	2016	10	11
11	30	0	16.5	27.8	99320	2016	10	12
11	51	0	12.7	26.7	99320	2016	10	13
9	25	0	16.5	26.2	99320	2016	10	14
18	29	0	16.8	25.3	99320	2016	10	15
13	70	0	10.9	23.7	99320	2016	10	16
12	50	0	15.7	25.7	99320	2016	10	17
7	65	0	9.3	20.7	99320	2016	10	18
26	60	0	9.3	23.2	99320	2016	10	19
27	54	0	12.6	22.3	99320	2016	10	20
27	46	0	13.2	21.5	99320	2016	10	21
30	68	0	9.3	19	99320	2016	10	22
33	50	0	11	20	99320	2016	10	23
28	43	0	11.7	19.8	99320	2016	10	24
27	74	0.2	10.6	17.7	99320	2016	10	25
33	53	0	10.9	20	99320	2016	10	26
26	42	0	12.9	24.2	99320	2016	10	27
20	40	0	14.3	24	99320	2016	10	28
22	35	0	16.1	24.2	99320	2016	10	29
21	41	0	16.1	24.7	99320	2016	10	30
21	36	0	16.7	23.5	99320	2016	10	31
21	41	0	16	25.2	99320	2016	11	1
20	36	0	17.4	23.2	99320	2016	11	2
26	86	1.2	2.3	16.2	99320	2016	11	3
21	56	0	5.6	15.6	99320	2016	11	4
30	49	0	6.7	20.7	99320	2016	11	5
21	81	0.4	10.4	17.5	99320	2016	11	6
41	87	0.6	7.8	16.1	99320	2016	11	7
45	99	0.4	6	17.1	99320	2016	11	8
29	63	0	7.9	17.6	99320	2016	11	9
17	41	0	7.1	20	99320	2016	11	10
13	32	0	8.9	20.2	99320	2016	11	11
21	39	0	8.9	21.1	99320	2016	11	12
20	35	0	9.6	19.8	99320	2016	11	13
24	36	0	9.5	22.8	99320	2016	11	14
10	38	0	10.3	22.3	99320	2016	11	15
14	43	0	10.2	20.1	99320	2016	11	16
20	36	0	12.9	21.5	99320	2016	11	17
16	32	0	14.3	21.1	99320	2016	11	18
17	64	0	5.4	14.8	99320	2016	11	19
30	72	0	2.6	5.4	99320	2016	11	20
66	93	0	-0.1	8.1	99320	2016	11	21
31	91	0.2	-3.3	3.5	99320	2016	11	22
39	93	0	-7.7	3.2	99320	2016	11	23
15	74	0	-8.5	-0.5	99320	2016	11	24
40	81	0	-9.5	2	99320	2016	11	25
18	53	0	-6.6	3.5	99320	2016	11	26
33	55	0	-3.8	6.6	99320	2016	11	27
26	49	0	-1.3	11.1	99320	2016	11	28
24	50	0	0.7	14.3	99320	2016	11	29
23	76	0	3.7	12.5	99320	2016	11	30
18	48		3.4	9.3	99320	2016	12	1
32	97	3.4	4.7	12.3	99320	2016	12	2
55	100	1.2	5.7	15.1	99320	2016	12	3
16	50	0	5.5	17.3	99320	2016	12	4
15	35	0	6.9	15.3	99320	2016	12	5
19	100	3.8	6.9	13.8	99320	2016	12	6
33	93	0.2	0.3	13.3	99320	2016	12	7
9	38	0	3	11.3	99320	2016	12	8
13	87	0	-2.1	5.8	99320	2016	12	9
4	73	0	-1.7	10.1	99320	2016	12	10
23	55	0	1.2	9.3	99320	2016	12	11
28	59	0	-0.6	10.3	99320	2016	12	12
27	51	0	1.7	10	99320	2016	12	13
31	52	0	1.8	11.6	99320	2016	12	14
28	48	0	4.8	9.3	99320	2016	12	15
29	77	0.2	0.3	8.3	99320	2016	12	16
16	48	0	-0.7	11.3	99320	2016	12	17
13	66	0	-1.6	6.1	99320	2016	12	18
24	69	0	-1.2	7	99320	2016	12	19
33	51	0	0.4	5.9	99320	2016	12	20
39	99	0	-2	9.1	99320	2016	12	21
31	74	0	-0.1	8.8	99320	2016	12	22
33	97	0	-0.9	10.1	99320	2016	12	23
33	66	0	0	7.1	99320	2016	12	24
56	100	9.8	1.8	4	99320	2016	12	25
92	100	4.4	2.5	7.4	99320	2016	12	26
33	100	0	3.9	6.5	99320	2016	12	27
71	100	32.6	3.3	9.3	99320	2016	12	28
31	100	2.4	1	9.6	99320	2016	12	29
			2.5	13.3	99320	2016	12	30
36	93		5.2	10.6	99320	2016	12	31
55	86	0	6.3	15.8	99320	2017	1	1
41	99	0	5.3	12	99320	2017	1	2
15	64	0	0.5	10.5	99320	2017	1	3
13	51	0	1.2	8	99320	2017	1	4
18	64	0	-1.9	7.9	99320	2017	1	5
24	56	0	-1.4	11.6	99320	2017	1	6
14	48	0	-0.6	10	99320	2017	1	7
24	54	0	-0.6	10.8	99320	2017	1	8
29	66	0	0.7	11	99320	2017	1	9
30	93	1.2	3	12.8	99320	2017	1	10
42	72	0	2.8	13.8	99320	2017	1	11
20	54	0	2.3	11	99320	2017	1	12
19	46	0	0.4	8.5	99320	2017	1	13
3	78	0	-1.9	7	99320	2017	1	14
35	64	0	-1.1	5.8	99320	2017	1	15
38	64	0	-0.5	9.5	99320	2017	1	16
36	81	0	-0.6	10	99320	2017	1	17
31	53	0	2	10.3	99320	2017	1	18
36	58	0	3.1	9.8	99320	2017	1	19
41	71	0	1.4	10.3	99320	2017	1	20
35	88	0.2	3.1	7.5	99320	2017	1	21
58	80	0	1.7	9.6	99320	2017	1	22
29	98	0	-2.5	6.5	99320	2017	1	23
39	100	3.2	-0.6	3.2	99320	2017	1	24
57	100	0.2	-1.2	7.1	99320	2017	1	25
38	74	0	3	9.8	99320	2017	1	26
44	100	6.8	1.9	3.2	99320	2017	1	27
		9	1.4	7.8	99320	2017	1	28
22	100	1.4	1.5	5.3	99320	2017	1	29
29	79	0	-3.3	6	99320	2017	1	30
21	64	0	-1.1	7.3	99320	2017	1	31
39	77	0	2.4	7.8	99320	2017	2	1
56	100	9.8	1.8	4	99320	2017	2	2
92	100	4.4	2.5	7.4	99320	2017	2	3
33	100	0	3.9	6.5	99320	2017	2	4
71	100	32.6	3.3	9.3	99320	2017	2	5
31	100	2.4	1	9.6	99320	2017	2	6
29	67	0	-1.3	9.8	99320	2017	2	7
30	53	0	1.6	11.5	99320	2017	2	8
28	49	0	2.8	11.3	99320	2017	2	9
29	100	3	2.3	9.8	99320	2017	2	10
41	97	0	0.3	5	99320	2017	2	11
64	100	2	0.3	6.1	99320	2017	2	12
30	72	0	2.6	5.4	99320	2017	2	13
66	93	0	-0.1	8.1	99320	2017	2	14
35	91	0	2.4	9.8	99320	2017	2	15
26	49	0	11.4	12.3	99320	2017	2	16
26	60	0	0.9	7.5	99320	2017	2	17
37	88	0	-4.5	3.4	99320	2017	2	18
42	81	0	-5.3	5.5	99320	2017	2	19
34	62	0	-2.8	8.1	99320	2017	2	20
31	50	0	-0.7	9.5	99320	2017	2	21
24	50	0	-0.9	10.6	99320	2017	2	22
18	46	0	0.9	10.1	99320	2017	2	23
14	53	0	-0.5	13.6	99320	2017	2	24
19	41	0	4	15.1	99320	2017	2	25
17	33	0	6.6	16.2	99320	2017	2	26
13	69	0	1.3	14.6	99320	2017	2	27
20	44	0	5	16.6	99320	2017	2	28
18	70	0	1.2	16.7	99320	2017	3	1
20	39	0	8.9	15.3	99320	2017	3	2
19	43	0	7.8	13.3	99320	2017	3	3
31	70	0	5.7	16.6	99320	2017	3	4
28	100	1.4	5.8	14	99320	2017	3	5
35	100	1	0.6	5.9	99320	2017	3	6
77	100	3.2	3.8	8.3	99320	2017	3	7
55	85	2	3.3	11.6	99320	2017	3	8
39	73	0	4.9	13.3	99320	2017	3	9
34	63	0	4.9	14.6	99320	2017	3	10
31	48	0	7	14.1	99320	2017	3	11
26	100	3.2	4	15.8	99320	2017	3	12
27	49	0	7.9	14.8	99320	2017	3	13
33	100	6.4	5.4	14	99320	2017	3	14
41	69	0	6.4	16.2	99320	2017	3	15
19	51	0	8.7	18.1	99320	2017	3	16
21	87	0.8	6.8	16.5	99320	2017	3	17
21	41	0	8.5	17.2	99320	2017	3	18
26	39	0	11.8	18.6	99320	2017	3	19
22	80	1.4	8.5	14.5	99320	2017	3	20
35	73	0.6	8.5	13.8	99320	2017	3	21
27	86	0.4	5.3	14.1	99320	2017	3	22
22	78	0	7.7	8.8	99320	2017	3	23
75	100	14.2	4	9.3	99320	2017	3	24
72	100	3.2	1.6	6	99320	2017	3	25
57	100	2.6	4.6	14.8	99320	2017	3	26
40	74	0	6.2	18.1	99320	2017	3	27
25	57	0	9.7	19.3	99320	2017	3	28
17	46	0	11	18.3	99320	2017	3	29
26	46	0	1	19.2	99320	2017	3	30
24	46	0	11.5	21.1	99320	2017	3	31
21	100	3.8	8.9	20.3	99320	2017	4	1
32	79	1	10.8	15.8	99320	2017	4	2
38	100	2	3.2	6.6	99320	2017	4	3
84	100	7.6	2.8	11.6	99320	2017	4	4
45	94	0	2.9	16.2	99320	2017	4	5
20	45	0	8.1	18.2	99320	2017	4	6
18	40	0	9.4	20.5	99320	2017	4	7
21	62	1.2	11.3	22.8	99320	2017	4	8
14	34	0	13.7	20.8	99320	2017	4	9
16	32	0	16.8	21.3	99320	2017	4	10
26	45	0	13	23.6	99320	2017	4	11
22	71	0.2	14.8	19.7	99320	2017	4	12
40	68	0.4	13.5	25.2	99320	2017	4	13
28	49	0	19.7	26.5	99320	2017	4	14
23	46	0	19.3	22.2	99320	2017	4	15
31	65	0.2	13.6	22.7	99320	2017	4	16
27	76	0	10.4	23.7	99320	2017	4	17
9	46	0	15.5	25.2	99320	2017	4	18
9	86	1.4	12	21.8	99320	2017	4	19
20	62	0	9.1	23.3	99320	2017	4	20
13	52	0	11.5	23.7	99320	2017	4	21
17	32	0	14.1	27.2	99320	2017	4	22
11	20	0	19.4	27.5	99320	2017	4	23
11	20	0	19.4	27.5	99320	2017	4	24
12	75	1.8	15.3	26.2	99320	2017	4	25
25	96	3.2	7.6	20.2	99320	2017	4	26
44	71	0	7.6	21.1	99320	2017	4	27
36	75	0.4	14	23	99320	2017	4	28
32	90	10.8	11	22.6	99320	2017	4	29
13	52	0	11.5	23.7	99320	2017	4	30
29	65	0.4	16.1	26.5	99320	2017	5	1
18	47	0	17.1	27.3	99320	2017	5	2
20	79	1	14.6	24.7	99320	2017	5	3
22	85	3.8	14.3	22.8	99320	2017	5	4
36	96	1.6	14	24.5	99320	2017	5	5
31	100	6.6	11.4	20.7	99320	2017	5	6
33	73	0	14.8	25.8	99320	2017	5	7
24	100	4	13	25.8	99320	2017	5	8
18	54	0	17.8	28.7	99320	2017	5	9
11	36	0	18.1	29.5	99320	2017	5	10
12	28	0	19.5	32	99320	2017	5	11
12	27	0	25	30.5	99320	2017	5	12
15	64	0	14.9	30.5	99320	2017	5	13
17	51	0	19.6	30.7	99320	2017	5	14
9	37	0	19.3	30.2	99320	2017	5	15
15	33	0	20.4	31.8	99320	2017	5	16
14	57	0	16.9	30.8	99320	2017	5	17
6	69	0	13.9	29.8	99320	2017	5	18
15	30	0	22	32.7	99320	2017	5	19
13	22	0	23.9	34.7	99320	2017	5	20
11	28	0	23.6	32.5	99320	2017	5	21
5	34	0	16.6	28.7	99320	2017	5	22
5	27	0	19.1	31.2	99320	2017	5	23
4	14	0	22.5	32.9	99320	2017	5	24
8	14	0	22.2	31.2	99320	2017	5	25
4	19	0	19.5	33.2	99320	2017	5	26
5	19	0	23.8	33.7	99320	2017	5	27
7	20	0	22.7	34	99320	2017	5	28
4	45	0	18.2	33	99320	2017	5	29
8	36	0	19.2	32.9	99320	2017	5	30
11	20	0	23.7	34.5	99320	2017	5	31
8	18	0	23.1	33	99320	2017	6	1
4	33	0	20.5	30.6	99320	2017	6	2
7	51	0	15.5	28.7	99320	2017	6	3
17	43	0	16.6	30.2	99320	2017	6	4
13	33	0	21.4	32.9	99320	2017	6	5
14	29	0	19.9	32.9	99320	2017	6	6
11	21	0	24	35.4	99320	2017	6	7
8	15	0	26	37.5	99320	2017	6	8
5	56	0	18.8	36	99320	2017	6	9
4	44	0	19.6	36.4	99320	2017	6	10
2	25	0	24.1	37.2	99320	2017	6	11
6	20	0	23.6	36.2	99320	2017	6	12
4	26	0	23.9	35.2	99320	2017	6	13
4	59	0	18.8	35.5	99320	2017	6	14
9	19	0	27.3	38.5	99320	2017	6	15
7	32	0	23.7	35.7	99320	2017	6	16
8	28	0	23.3	34.5	99320	2017	6	17
7	43	0	21.9	35.4	99320	2017	6	18
10	45	0	22	36.5	99320	2017	6	19
9	23	0	26	38	99320	2017	6	20
9	27	0	27	37.7	99320	2017	6	21
7	44	0	24.1	35.7	99320	2017	6	22
4	60	0	18.7	33.2	99320	2017	6	23
5	57	0	17.4	33.2	99320	2017	6	24
15	45	0	21.9	35.4	99320	2017	6	25
10	48	0	19.7	34.4	99320	2017	6	26
14	61	0	20.5	34.7	99320	2017	6	27
14	31	0	25.7	36	99320	2017	6	28
12	23	0	26.2	38	99320	2017	6	29
9	39	0	21.3	38.2	99320	2017	6	30
7	41	0	20.1	36.7	99320	2017	7	1
10	41	0	22.5	35.7	99320	2017	7	2
12	27	0	25.8	36.7	99320	2017	7	3
12	26	0	25.7	36.5	99320	2017	7	4
6	20	0	27.4	39	99320	2017	7	5
7	50	0	23.6	38	99320	2017	7	6
9	36	0	24.3	38.4	99320	2017	7	7
9	39	0	26.4	38.7	99320	2017	7	8
9	45	0	25.3	39	99320	2017	7	9
10	36	0	27.4	39.2	99320	2017	7	10
11	52	0	25	37.9	99320	2017	7	11
14	56	0	20	33.4	99320	2017	7	12
25	100	14.8	14.8	29.2	99320	2017	7	13
35	80	0.6	19.3	30.7	99320	2017	7	14
27	52	0	23.1	34	99320	2017	7	15
18	42	0	24.2	36	99320	2017	7	16
15	44	0	23.8	35	99320	2017	7	17
15	32	0	24.7	34.7	99320	2017	7	18
14	28	0	24.2	34.9	99320	2017	7	19
7	20		25	35.7	99320	2017	7	20
8	19	0	25	37.4	99320	2017	7	21
8	22	0	24.1	37.2	99320	2017	7	22
11	22	0	23.8	35.2	99320	2017	7	23
12	19	0	26.6	36.4	99320	2017	7	24
10	25	0	24.6	37	99320	2017	7	25
10	21	0	26.9	37.7	99320	2017	7	26
10	51	0	22.8	38.5	99320	2017	7	27
10	36	0	25.4	38.5	99320	2017	7	28
9	19	0	29.5	40	99320	2017	7	29
8	18	0	28.9	38.2	99320	2017	7	30
10	58	0	23.7	36.5	99320	2017	7	31
8	37	0	23	35	99320	2017	8	1
12	50	0	20.4	33.5	99320	2017	8	2
14	48	0	22.4	34.7	99320	2017	8	3
16	33	0	23.3	35	99320	2017	8	4
15	24	0	24.9	36	99320	2017	8	5
13	25	0	26.5	36.4	99320	2017	8	6
12	37	0	24.8	35.5	99320	2017	8	7
12	21	0	25.6	36.4	99320	2017	8	8
12	24	0	25.9	36.7	99320	2017	8	9
12	41	0	22.1	35.5	99320	2017	8	10
15	59	0	20.7	33.7	99320	2017	8	11
16	53	0	22.3	34.2	99320	2017	8	12
16	33	0	25.4	35.2	99320	2017	8	13
17	28	0	25.4	37.2	99320	2017	8	14
12	33	0	24.6	36.5	99320	2017	8	15
10	61	0	21	35	99320	2017	8	16
7	41	0	20.1	36.7	99320	2017	8	17
10	41	0	22.5	35.7	99320	2017	8	18
11	56	0	22.4	35.5	99320	2017	8	19
17	37	0	25.3	34.2	99320	2017	8	20
18	34	0	24.1	34.2	99320	2017	8	21
14	25	0	22.4	35.5	99320	2017	8	22
10	16	0	26.3	36.2	99320	2017	8	23
10	21	0	24.8	36.9	99320	2017	8	24
10	29	0	25.1	34.5	99320	2017	8	25
17	33	0	21.2	31.8	99320	2017	8	26
12	35	0	20.3	31.2	99320	2017	8	27
16	34	0	21.9	31.8	99320	2017	8	28
12	23	0	23.5	33.4	99320	2017	8	29
10	19	0	25	36	99320	2017	8	30
9	16	0	25.3	36.7	99320	2017	8	31
9	19	0	24.4	33.5	99320	2017	9	1
9	16	0	24.2	34	99320	2017	9	2
10	19	0	24.9	34.5	99320	2017	9	3
9	15	0	25.2	34.5	99320	2017	9	4
10	16	0	25.1	35	99320	2017	9	5
9	19	0	25.7	36	99320	2017	9	6
9	14	0	27	37.2	99320	2017	9	7
7	56	0	22.3	35.7	99320	2017	9	8
9	63	0	19.6	33.2	99320	2017	9	9
22	37	0	23.8	34.2	99320	2017	9	10
18	30	0	25.3	34.7	99320	2017	9	11
15	60	0	21.8	33.4	99320	2017	9	12
14	29	0	23.9	32.7	99320	2017	9	13
15	27	0	22.4	32.5	99320	2017	9	14
15	44	0	21.1	31.3	99320	2017	9	15
18	38	0	21.1	31.6	99320	2017	9	16
10	47	0	18.6	29.1	99320	2017	9	17
12	35	0	19	29.1	99320	2017	9	18
13	28	0	19.1	29.3	99320	2017	9	19
12	22	0	19.6	30.3	99320	2017	9	20
10	19	0	20	30.7	99320	2017	9	21
10	18	0	20.9	30.6	99320	2017	9	22
10	16	0	22.1	31.7	99320	2017	9	23
9	18	0	20.2	31.2	99320	2017	9	24
10	29	0	22.2	31.2	99320	2017	9	25
10	69	0	15.5	28.5	99320	2017	9	26
22	38	0	20.2	29	99320	2017	9	27
22	67	0	16.3	29.2	99320	2017	9	28
9	69	0	13.4	25	99320	2017	9	29
29	60	0	14	25.5	99320	2017	9	30
28	42	0	19	29.1	99320	2017	10	1
10	29	0	15.9	29.1	99320	2017	10	2
7	66	0	14.3	24.7	99320	2017	10	3
18	71	0	10.7	20.2	99320	2017	10	4
34	100	4.4	7.9	14.6	99320	2017	10	5
51	100	0.6	13.5	20.5	99320	2017	10	6
35	64	0	11.5	23.2	99320	2017	10	7
29	64	0.2	15.1	26.1	99320	2017	10	8
20	31	0	18.4	27.2	99320	2017	10	9
17	32	0	16.2	27.8	99320	2017	10	10
12	30	0	17.9	28.5	99320	2017	10	11
14	57	0	14.9	26.8	99320	2017	10	12
19	61	0	12.8	25.7	99320	2017	10	13
6	74	0	10.2	22.8	99320	2017	10	14
21	36	0	15.1	24.7	99320	2017	10	15
17	33	0	15.1	25.3	99320	2017	10	16
12	54	0	12	20.7	99320	2017	10	17
7	45	0	6.9	18.3	99320	2017	10	18
20	31	0	10.2	20	99320	2017	10	19
19	31	0	11.8	21.3	99320	2017	10	20
13	44	0	10.6	23.2	99320	2017	10	21
13	23		13.2	22	99320	2017	10	22
11	26	0	12.2	22.6	99320	2017	10	23
14	23	0	14.3	23.5	99320	2017	10	24
14	22	0	15.5	26.2	99320	2017	10	25
14	25	0	16.8	26.7	99320	2017	10	26
15	27	0	18.4	28.1	99320	2017	10	27
15	36	0	17.1	28.3	99320	2017	10	28
13	24	0	18.4	28.2	99320	2017	10	29
11	25	0	16.3	26.2	99320	2017	10	30
13	34	0	18.2	25.5	99320	2017	10	31
17	34	0	13.6	23.7	99320	2017	11	1
11	29	0	13.6	21.7	99320	2017	11	2
18	45	0	14.7	21.6	99320	2017	11	3
25	38	0	16	21.2	99320	2017	11	4
25	59	0	12.9	22.7	99320	2017	11	5
27	50	0	13.4	23.2	99320	2017	11	6
27	57	0	13.8	24.2	99320	2017	11	7
28	42	0	16	23.7	99320	2017	11	8
26	38	0	15.4	21.7	99320	2017	11	9
21	44	0	14	21.7	99320	2017	11	10
24	36	0	13.8	20	99320	2017	11	11
24	44	0	9.8	18.3	99320	2017	11	12
5	62	0	7.2	17.3	99320	2017	11	13
19	42	0	8.8	17.7	99320	2017	11	14
22	39	0	7.8	17	99320	2017	11	15
26	42	0	8.5	16.5	99320	2017	11	16
28	46	0	7.5	16.2	99320	2017	11	17
28	44	0	6.8	16.3	99320	2017	11	18
24	37	0	6.9	15.5	99320	2017	11	19
25	38	0	6.7	17.8	99320	2017	11	20
20	43	0	9.2	16	99320	2017	11	21
22	63	0	9.3	17.5	99320	2017	11	22
34	60	0.2	9.1	14.8	99320	2017	11	23
23	55	0	4.3	10.5	99320	2017	11	24
24	73	0	0.7	7.6	99320	2017	11	25
19	49	0.2	-0.6	7.9	99320	2017	11	26
28	46	0	-0.2	11.6	99320	2017	11	27
24	52	0	1.9	13	99320	2017	11	28
17	43	0	2.6	12.8	99320	2017	11	29
22	43	0	3.4	15.5	99320	2017	11	30
13	53	0	2.9	13.3	99320	2017	12	1
27	78	0	1.2	16.5	99320	2017	12	2
27	60	0	2	9.1	99320	2017	12	3
38	56	0	2	10.3	99320	2017	12	4
34	45	0	0.2	11.1	99320	2017	12	5
32	57	0	1.8	7	99320	2017	12	6
21	49	0	2.9	11.8	99320	2017	12	7
18	99	0.2	0.9	9.3	99320	2017	12	8
17	58	0.6	-1	10.8	99320	2017	12	9
21	47	0	0.3	10.1	99320	2017	12	10
27	57	0	-0.1	13.3	99320	2017	12	11
14	60	0	-0.7	12.6	99320	2017	12	12
17	48	0	1.7	11.8	99320	2017	12	13
20	52	0	0.1	9.5	99320	2017	12	14
30	55	0	0.8	10.3	99320	2017	12	15
31	53	3.8	1.3	13.3	99320	2017	12	16
27	51	0.6	1.7	13.6	99320	2017	12	17
26	54	0	1.8	13.3	99320	2017	12	18
27	48	0	2.5	15.3	99320	2017	12	19
24	54	0	4.7	14.8	99320	2017	12	20
34	60	0	5.3	16.2	99320	2017	12	21
38	70	1	9.4	18.3	99320	2017	12	22
34	60	3.6	11.4	16.7	99320	2017	12	23
25	50	0	12.2	20.2	99320	2017	12	24
17	41	0	11.7	17.6	99320	2017	12	25
14	57	0.6	9.6	17	99320	2017	12	26
27	53	0	4.8	11.6	99320	2017	12	27
29	56	0	2.5	13.3	99320	2017	12	28
26	47	0	2.2	14.8	99320	2017	12	29
26	51	0	3.7	15	99320	2017	12	30
26	54	0	4.5	16.8	99320	2017	12	31
28	50	0	4.8	14.3	99320	2018	1	1
25	39	0	7.8	10.8	99320	2018	1	2
27	64	0	3.8	10.8	99320	2018	1	3
33	56	0	1.3	11.6	99320	2018	1	4
32	59	0	1	11.8	99320	2018	1	5
22	42	0	2.8	6	99320	2018	1	6
61	100	1	1.4	9.5	99320	2018	1	7
47	85	0	-0.3	9.1	99320	2018	1	8
30	54	0	0.3	9.8	99320	2018	1	9
28	51	0	0.8	10.6	99320	2018	1	10
27	48	0	1.6	10.3	99320	2018	1	11
27	44	0	3.6	14.6	99320	2018	1	12
15	36	0	4.9	13.5	99320	2018	1	13
14	24	0	4.5	13.3	99320	2018	1	14
18	31	0	4.2	13	99320	2018	1	15
19	70	0	-1.2	9.5	99320	2018	1	16
28	90	0	1	8	99320	2018	1	17
42	97	0.2	1.7	10.1	99320	2018	1	18
31	49	0	1.6	13.5	99320	2018	1	19
19	40	0	5.2	8.1	99320	2018	1	20
28	90	0.6	-1.8	11.3	99320	2018	1	21
28	55	0	2.6	11	99320	2018	1	22
29	52	0	3.1	15.6	99320	2018	1	23
20	60	0	7	15.3	99320	2018	1	24
23	49	0	5.5	14.8	99320	2018	1	25
27	56	0	7.8	14.6	99320	2018	1	26
27	82	0.4	2.3	5.4	99320	2018	1	27
80	100	24	-4.6	-1.7	99320	2018	1	28

## Sheet: Sheet2
					first year				second year
				average precipitation	average Tmin	average tmax		average precipitation	average Tmin	average tmax
			april	0.366667	16.1	28.6267		1.08387	16.2903	27.3323
			may	0	20.2654	32.9577		0	21.7581	34.171
			june	0.0533333	23.1167	36.09		0.496774	23.1355	35.8968
			july	0	23.8484	35.6548		0	24.329	36.0387
			august	0	21.9419	33.5452		0	22.8516	33.2774
			september	0	15.8433	26.75		0.173333	14.61	25.0733
			october	0.0933333	10.3133	19.8467		0	12.7867	21.6433
